# Supplementary material for: Prognostic Significance of Cardiac Magnetic Resonance in Left Atrial and Biventricular Strain Analysis during the Follow-Up of Suspected Myocarditis
Source: J Clin Med. 2023 Jan 6;12(2):457. doi: 10.3390/jcm12020457 (PMC9862408; doi:10.3390/jcm12020457)
Supplement: Supplementary file 1 [file jcm-12-00457-s001.zip]

Archive with 1 entries (1 files):
- jcm-2042128-supplementary.pdf
